# Supplementary material for: Machine Learning for Characterization of Insect Vector Feeding
Source: PLoS Comput Biol. 2016 Nov 10;12(11):e1005158. doi: 10.1371/journal.pcbi.1005158 (PMC5104375; doi:10.1371/journal.pcbi.1005158)
Supplement: S1 Table — Values in table below represent number of seconds classified from a multihour recording. (TEX) [file pcbi.1005158.s005.tex]

\documentclass{article}
\usepackage[utf8]{inputenc}
\usepackage{rotating}
\usepackage{diagbox}
\usepackage{booktabs}
\begin{document}
\title{Supplementary Table S1}

Supplementary Table

\setcounter{table}{0}

\begin{table}[]
\centering
\caption{Confusion Matrix for random forests classification of data in Fig. 2.  Values in table below represent number of seconds classified from a multihour recording.  }
\label{tables1}
\begin{tabular}{ccccccc}
\toprule
\diagbox[width = 3.48cm, height = 0.68cm]{\small \textbf{Prediction}}{\small \textbf{Reference}}   & \textbf{C}     & \textbf{D}   & \textbf{E1}  & \textbf{E2}   & \textbf{G}     & \textbf{NP}    \\
\midrule
\textbf{C}  & 34119 & 102 & 49  & 6    & 340   & 948   \\
\textbf{D}  & 4     & 65  & 0   & 0    & 0     & 6     \\
\textbf{E1} & 9     & 0   & 133 & 10   & 0     & 0     \\
\textbf{E2} & 4     & 0   & 94  & 6238 & 0     & 0     \\
\textbf{G}  & 190   & 0   & 24  & 1    & 17197 & 13    \\
\textbf{NP} & 172   & 6   & 0   & 2    & 1     & 14079 \\
\bottomrule
\end{tabular}
\end{table}

\end{document}
