# Supplementary material for: Machine Learning for Characterization of Insect Vector Feeding
Source: PLoS Comput Biol. 2016 Nov 10;12(11):e1005158. doi: 10.1371/journal.pcbi.1005158 (PMC5104375; doi:10.1371/journal.pcbi.1005158)
Supplement: S2 Table — (TEX) [file pcbi.1005158.s006.tex]

\documentclass{article}
\usepackage[utf8]{inputenc}
\usepackage{rotating}

\usepackage{booktabs}
\begin{document}
\title{Supplementary Table S2}

Supplementary Table

\setcounter{table}{1}

\begin{table}[]
\centering
\caption{Overall statistics for random forests classification of data in Fig. 2.  }
\label{tables1}
\begin{tabular}{cc}
&  \\
Accuracy:& 97.4\% (97.3 \%, 97.5 \%)  \\
No Information Rate: & 0.467  \\ 
Kappa: & 0.96  \\
\end{tabular}
\end{table}

\end{document}
