# Supplementary material for: Machine Learning for Characterization of Insect Vector Feeding
Source: PLoS Comput Biol. 2016 Nov 10;12(11):e1005158. doi: 10.1371/journal.pcbi.1005158 (PMC5104375; doi:10.1371/journal.pcbi.1005158)
Supplement: S3 Table — (TEX) [file pcbi.1005158.s007.tex]

\documentclass{article}
\usepackage[utf8]{inputenc}
\usepackage{rotating}

\usepackage{booktabs}
\begin{document}
\title{Supplementary Table S3}

Supplementary Table

\setcounter{table}{2}

\begin{table}[]
\centering
\caption{Class statistics for random forests classification of data in Fig. 2}
\label{tables1}
\begin{tabular}{ccccccc}
\toprule
                   & \textbf{C}     & \textbf{D}     & \textbf{E1}    & \textbf{E2}    & \textbf{G}     & \textbf{NP}    \\
\midrule
Sensitivity          & 0.989 & 0.376 & 0.443 & 0.997 & 0.981 & 0.936 \\
Specificity          & 0.963 & 1     & 1     & 0.999 & 0.996 & 0.997 \\
Pos Pred Value       & 0.959 & 0.867 & 0.875 & 0.985 & 0.987 & 0.987 \\
Neg Pred Value       & 0.99  & 0.999 & 0.998 & 1     & 0.994 & 0.984 \\
Prevalence           & 0.467 & 0.002 & 0.004 & 0.085 & 0.238 & 0.204 \\
Detection Rate       & 0.462 & 0.001 & 0.002 & 0.085 & 0.233 & 0.191 \\
Detection Prevalence & 0.482 & 0.001 & 0.002 & 0.086 & 0.236 & 0.193 \\
Balanced Accuracy    & 0.976 & 0.688 & 0.722 & 0.998 & 0.988 & 0.966 \\
\bottomrule

\end{tabular}
\end{table}

\end{document}
